# Supplementary material for: Protective Effects of Chestnut (Castanea crenata) Inner Shell Extract in Macrophage-Driven Emphysematous Lesion Induced by Cigarette Smoke Condensate
Source: Nutrients. 2023 Jan 4;15(2):253. doi: 10.3390/nu15020253 (PMC9867500; doi:10.3390/nu15020253)
Supplement: Supplementary file 1 [file nutrients-15-00253-s001.zip]

Archive with 1 entries (1 files):
- nutrients-2081710-Supplementary Material.pdf
